# Supplementary material for: Investigating the genetic basis of maize ear characteristics: a comprehensive genome-wide study utilizing high-throughput phenotypic measurement method and system
Source: Front Plant Sci. 2023 Aug 28;14:1248446. doi: 10.3389/fpls.2023.1248446 (PMC10493325; doi:10.3389/fpls.2023.1248446)
Supplement: Supplementary Table 1 — Descriptive statistics analysis of 20 maize ear-related traits. 1)RNE, Row Number per Ear; KNR, Kernel Number per Row; KNE, Kernel Number per Ear; EL, Ear Length; EW, Ear Width; EV, Ear Volum; ESA, Ear SurfaceArea; EP, Ear Perimeter; BTL, BarrenTip Length; BTA, BarrenTip Area; AKA, Average Kernel Area; ES, Ear Shape; KW, Kernel Width; KT, Kernel Thickness; ER, Ear R; EG, Ear G; EB, Ear B; KR, Kernel R; KG, Kernel G; KB, Kernel B. 2)BJ, Beijing; SY, Sanya; BLUP, best linear unbiased prediction. [file Table_1.xlsx]

## Sheet: Sheet1
Trait	Site	Mean	Min	Max	Median	Coef.var	Skewness	Kurtosis
AKA	BJ	1.31288	0.474	2.2	1.286	0.213051	0.45513	0.133113
	SY	1.36368	0.386	2.313	1.35	0.235627	0.297101	-0.0211255
BTA	BJ	72.7256	4.429	215.716	62.137	0.557178	1.20876	1.17561
	SY	71.4915	6.725	203.619	62.309	0.557534	0.984576	0.539114
BTL	BJ	5.21213	0.769	14.739	4.545	0.526704	1.14636	1.05407
	SY	5.21441	0.468	14.605	4.579	0.539232	0.993443	0.533194
EB	BJ	49.4213	14	117	45	0.388643	0.983282	0.794014
	SY	51.0713	10	133	45	0.508114	0.9553	0.378477
EG	BJ	106.797	55	158	107	0.157431	0.0483609	0.0370227
	SY	101.671	39	160	102	0.213106	-0.182512	-0.110657
EL	BJ	14.8551	6.888	23.134	14.9015	0.187203	0.0995218	-0.170876
	SY	12.6457	5.794	19.862	12.649	0.187849	0.0685754	-0.128163
EP	BJ	14.2157	10.08	19.177	14.156	0.110413	0.242212	-0.174422
	SY	13.9181	10.481	18.574	13.85	0.100409	0.252291	-0.212725
ER	BJ	182.794	115	235	186	0.119925	-0.576096	0.119352
	SY	166.693	90	222	172	0.14408	-0.904373	0.569452
ES	BJ	0.997372	0.375	2.971	0.871	0.45371	1.85	3.84927
	SY	1.02874	0.429	2.656	0.9	0.421718	1.37739	1.66518
ESA	BJ	161.275	55.885	291.682	160.102	0.25262	0.210383	-0.0883108
	SY	127.85	33.831	223.557	126.701	0.2459	0.169755	-0.11604
EV	BJ	152.346	38.902	324.148	147.93	0.344536	0.469622	-0.0113074
	SY	114.171	18.237	235.409	110.789	0.338591	0.437487	-0.106855
EW	BJ	4.37347	3.142	5.882	4.357	0.111968	0.242305	-0.195027
	SY	4.25646	2.783	5.809	4.245	0.110212	0.108932	-0.0498125
KB	BJ	70.4907	23	163	66	0.351187	1.07714	1.37337
	SY	65.7438	15	175	57	0.494861	1.23675	1.31497
KG	BJ	138.978	88	186	139	0.129927	0.0305336	-0.329646
	SY	129.979	67	188	130	0.16461	-0.0294139	-0.408422
KNE	BJ	205.344	25	472	200	0.408801	0.363022	-0.22924
	SY	161.181	16	368	155	0.432577	0.428156	-0.363204
KNR	BJ	16.5315	3	34	16	0.336999	0.146376	-0.343849
	SY	13.6438	3	27	13	0.342352	0.266248	-0.391477
KR	BJ	223.828	171	252	226	0.0717591	-0.816533	0.383929
	SY	208.241	145	249	210	0.0922435	-0.576839	0.264242
KT	BJ	0.82382	0.334	2.172	0.735	0.374715	1.43367	2.23298
	SY	0.807288	0.301	2.139	0.735	0.375825	1.34688	2.03045
KW	BJ	1.09792	0.334	2.34	1.036	0.259274	1.42385	3.20994
	SY	1.14415	0.334	2.64	1.103	0.267523	1.38214	3.6386
RNE	BJ	12.7313	6	20	12	0.193468	-0.157738	0.134664
	SY	12.0299	6	18	12	0.198534	0.0545533	-0.115591
